# Supplementary material for: Underlying Causes of Myocardial Infarction with Nonobstructive Coronary Arteries: Optical Coherence Tomography and Cardiac Magnetic Resonance Imaging Pilot Study
Source: J Clin Med. 2022 Dec 17;11(24):7495. doi: 10.3390/jcm11247495 (PMC9784746; doi:10.3390/jcm11247495)
Supplement: Supplementary file 1 [file jcm-11-07495-s001.zip]

Archive with 1 entries (1 files):
- jcm-2076705-supplementary.pdf
